# Supplementary material for: Blood-feeding adaptations and virome assessment of the poultry red mite Dermanyssus gallinae guided by RNA-seq
Source: Commun Biol. 2023 May 13;6:517. doi: 10.1038/s42003-023-04907-x (PMC10183022; doi:10.1038/s42003-023-04907-x)
Supplement: Supplementary file 3 — Suplementary Data S1 [file 42003_2023_4907_MOESM3_ESM.xlsx]

## Sheet: List1
Supplementary Data S2: The source data behind the graphs in the paper
The source data behind the graph in Figure 2b
	Proteostasis			20
	Lipidostasis			9
	Carbohydrate metabolism			6
	Nucleotide metabolism			4
	Amino acid metabolism			6
	Immunity			9
	Signalling			25
	Redox metabolism			2
	Extracellular matrix			10
	Cytoskeletal			5
	Transporters and channles			4
	mt Energy metabolism			2
	Nuclear processes			21
The source data behind the graph in Figure 2c'
	DET No	Unfed protonymph, relative expression (%)			Fed protonymph, relative expression (%)
	1	19.66	0.19	0.34	41	64.73	100
	2	16.3	0.53	0.97	100	66.54	51.6
	3	46.64	0.23	0.33	100	82.56	50.3
	4	11.22	2.81	3.57	99.43	100	55.67
	5	2.35	0.58	0.76	42.87	74.79	100
	6	91.42	1.3	3.12	84.72	100	63.66
	7	5.7	1.97	2.44	69.7	57.13	100
	8	60.08	4.51	4.97	100	84.99	48.83
	9	34.38	3.95	3.26	43.58	75.48	100
	10	3.42	3.54	1.75	100	88.53	84.84
	11	34.82	4.48	4.35	100	71.61	58.66
	12	28.93	11.24	11.12	74.46	100	92.19
	13	0.57	0.3	0.66	68.22	100	81.7
	14	0.45	0.23	0.6	100	64.76	76.85
	15	27.98	28.43	27.7	100	68.33	97.12
The source data behind the graph in Figure 2d'
	DET No	Adult, relative expression (%)					Midgut, relative expression (%)
	1	5.6	15.45	7.8	9.48	10.49	74.48	100	86.15	35.92
	2	19.15	55.5	26.27	39.42	37.27	100	54.83	79.93	26.21
	3	6.33	21.56	7.87	12.03	16.89	100	36.4	21.99	52.9
	4	17.74	39.81	24.12	29.06	35.49	85.03	34.61	84.88	100
	5	5.88	17.8	6.25	10.72	17.22	49.34	100	67.5	26.41
	6	4.87	13.65	6.74	9.08	8.74	77.49	100	73.38	34.69
	7	5.57	13.45	7.31	11.89	9.28	58.36	25.99	69.41	100
	8	7.36	20.72	9.77	14.25	15.79	62.89	34.65	100	63.72
	9	5.62	13.22	6.57	10.7	10.31	36.36	100	42.95	18.72
	10	5.85	26.83	9.51	11.84	9.57	55.24	100	55.27	27.38
	11	6.38	17.41	8.19	9.1	11.75	59.95	28.64	66.43	100
	12	8.13	24.51	9.92	15	18.76	100	26.72	48.55	49.91
	13	8.56	20.85	14.98	15.36	15.7	27.58	100	83.93	57.54
	14	7.46	22		13.48	14.45	52.23	26.5	100	53.44
	15	3.98	9.65	4.92	6.42	6.41	63.3	91.84	100	33.72
The source data behind the graph in Figure 5b'
	DET No	Protonymph, relative expression (%)					Deutonymph, relative expression (%)
	1	0.01	0	0.01	0.02	0	0.01	0.01	0.01	0.12
	2	0.03	0	0	0.03	0.01	0.01	0.01	0.01	0.19
	3	0.1	0.03	0.12	0.07	0.04	0.04	0.05	0.11	0.2
	4	0.11	0.03	0.12	0.15	0.06	0.25	0.19	0.13	0.36
	5	0.11	0.02	0.08	0.07	0.06	0.03	0.04	0.18	0.19
	6	0.14	0.03	0.07	0.13	0.06	0.05	0.06	0.2	0.35
	7	0.25	0.13	0.38	0.28	0.28	0.3	0.34	0.36	0.65
	8	21.51	11.91	18.15	21.43	11.71	17.44	13.85	16.89	45.48
	9	0.26	0.1	0.23	0.26	0.1	0.14	0.19	0.54	0.31
	10	0.1	0.03	0.06	0.1	0.04	0.04	0.05	0.23	0.22
	11	0.15	0.07	0.14	0.29	0.1	0.12	0.19	0.39	0.3
	DET No	Adult, relative expression (%)
	1	50.21	32.32	47.89	100	71.55
	2	71.08	38.71	48.12	74.51	100
	3	67.85	34.02	64.15	100	58.98
	4	57.47	100	40.52	32.14	53.48
	5	100	45.21	52.49	72.06	72.98
	6	70.03	50.41	52.69	100	71.72
	7	75.33	47.23	55.73	100	75.7
	8	100	43.21	47.22	64.05	68.25
	9	60.17	100	51.4	32.74	57.41
	10	67.22	43.11	50.57	100	66
	11	70.05	37.88	100	44.65	78.41
The source data behind the graphs in Figure 6c'
	Fluralaner
	each value represents % of survived mites from group of 8 mites (24 mites per each tested concentration)
	Day	Fluralaner 100 μM, survival (%)			Fluralaner 10 μM, survival (%)			Fluralaner 1 μM, survival (%)
	0	100	100	100	100	100	100	100	100	100
	1	0	12.5	0	25	25	12.5	75	87.5	87.5
	2	0	0	0	0	0	0	62.5	62.5	87.5
	3	0	0	0	0	0	0	62.5	62.5	75
	4	0	0	0	0	0	0	50	50	50
	5	0	0	0	0	0	0	50	37.5	50
	6	0	0	0	0	0	0	50	37.5	50
	7	0	0	0	0	0	0	50	37.5	50
	Day	Fluralaner 0.1 μM, survival (%)			1% DMSO, survival (%)			Uninjected, survival (%)
	0	100	100	100	100	100	100	100	100	100
	1	75	87.5	62.5	100	100	100	100	100	100
	2	62.5	75	50	75	100	100	100	100	100
	3	62.5	75	50	75	100	100	100	100	100
	4	62.5	75	50	75	100	100	100	100	100
	5	62.5	75	50	75	100	100	100	100	100
	6	37.5	62.5	50	75	75	75	100	100	100
	7	37.5	62.5	50	62.5	75	62.5	100	100	100
	Ivermectin
	each value represents % of survived mites from group of 5 mites (25 mites per each tested concentration)
	Day	Ivermectin 100 μM, survival (%)					Ivermectin 10 μM, survival (%)
	0	100	100	100	100	100	100	100	100	100	100
	1	40	20	20	0	40	100	100	80	100	60
	2	40	0	20	0	60	40	100	80	100	40
	3	0	0	0	0	20	40	100	60	80	40
	4	0	0	0	0	20	20	40	60	40	40
	5	0	0	0	0	20	20	20	60	20	40
	6	0	0	0	0	20	20	20	40	20	40
	7	0	0	0	0	0	20	20	20	20	20
	Day	Ivermectin 1 μM, survival (%)					Ivermectin 0.1 μM, survival (%)
	0	100	100	100	100	100	100	100	100	100	100
	1	80	100	60	100	100	80	100	80	100	100
	2	60	100	60	100	100	60	100	80	100	100
	3	60	100	40	100	100	40	80	80	100	100
	4	60	80	40	100	100	40	80	80	100	80
	5	20	80	40	100	100	20	80	80	100	80
	6	20	80	40	80	100	20	60	60	60	60
	7	20	60	40	40	80	0	60	60	40	40
	Day	Uninjected, survival (%)
	0	100	100	100	100	100
	1	100	100	100	100	100
	2	100	100	100	100	100
	3	100	100	100	100	100
	4	100	100	100	100	100
	5	100	100	100	100	100
	6	100	100	100	100	100
	7	100	100	100	100	100
	Fipronil
	each value represents % of survived mites from group of 5 mites (25 mites per each tested concentration)
	Day	Fipronil 100 μM, survival (%)					Uninjected, survival (%)
	0	100	100	100	100	100	100	100	100	100	100
	1	100	80	100	80	100	100	100	100	100	100
	2	100	80	100	80	100	100	100	100	100	100
	3	100	80	100	80	100	100	100	100	100	100
	4	100	80	100	80	100	100	100	100	100	100
	5	100	80	100	80	100	100	100	100	100	100
	6	80	20	100	80	100	100	100	100	100	100
	7	60	20	100	80	100	100	100	100	100	100
