# Supplementary material for: Blood-feeding adaptations and virome assessment of the poultry red mite Dermanyssus gallinae guided by RNA-seq
Source: Commun Biol. 2023 May 13;6:517. doi: 10.1038/s42003-023-04907-x (PMC10183022; doi:10.1038/s42003-023-04907-x)
Supplement: Supplementary file 4 — Suplementary Data S2 [file 42003_2023_4907_MOESM4_ESM.xlsx]

## Sheet: Blad1
Supplementary Data S2: Accession numbers of cysLGIC protein sequences
Dermanyssus gallinae										T. castaneum				D. melanogaster			A. mellifera			T. urticae*				Vertebrates			C. elegans		M. persicae		P. pseudoannulata		I. scapularis		N. lugens
Transcript	GeneBank Acc no	Protein ID	Description	unfed PN	fed PN	fed DN	adult	midgut	Midgut/Adult ratio	cysLGIC name	GenBank ID	Protein	Description	cysLGIC name	Protein ID	Description	cysLGIC name	GenBank ID	Description	cysLGIC name	tetur (BOGAS)	Protein ID	Description	species	cysLGIC name	GenBank ID	cysLGIC name	GenBank ID	cysLGIC name	GenBank ID	cysLGIC name	GenBank ID	cysLGIC name	GenBank ID	cysLGIC name	GenBank ID
IrSigP-565247_FR2_220-771, transcribed RNA sequence	GIFZ01003843.1	MBD2876840.1	putative gaba receptor	21.98	11.19	9.85	4.2	15.99	3.80714	Tcasα1	EF526080	ABS86902.1	nicotinic acetylcholine receptor subunit alpha1	Dα1	CAA30172	mature acetylcholine receptor alpha-like subunit	Amelα1	NP_001091690.1	nicotinic acetylcholine receptor alpha1 subunit	Tu_12344.1	tetur01g10260	XP_015792020.1	gamma-aminobutyric acid receptor subunit alpha-2-like	Homo sapiens	Hs_GlyRα2	BAH12535	CeGlc-3	NP_504441.1	Mperβ1	CAB87995.1	Ppseβ1	ADG63463	Iscaβ1	XP_002406474	Nlugβ1	ACJ07013
Dg-565248_FR2_220-775, transcribed RNA sequence	GIFZ01014067.1	MBD2887064.1	putative gaba receptor	47.4	22.37	12.8	5.69	24.67	4.33568	Tcasα2	EF526081	ABS86903.1	nicotinic acetylcholine receptor subunit alpha2	Dα2	CAA36517	nicotinic acetylcholine receptor alpha subunit	Amelα2	NP_001011625.1	nicotinic acetylcholine receptor alpha2 subunit precursor	Tu_12344.2	tetur02g11020		cys-loop ligand-gated ion channel	Danio rerio	Dr_GlyRα2	NP_001161371	CeGAB-1	NP_499661					Isca_GABA	XP_002411566.1
IrSigP-571489_FR2_220-768, transcribed RNA sequence	GIFZ01013269.1	MBD2886266.1	putative cation transporter family protein	8.95	4.73	3.08	1.7	0	0	Tcasα3	EF526082	ABS86904.1	nicotinic acetylcholine receptor subunit alpha3	Dα3	CAA75688	nicotinic acetylcholine receptor alpha 3 subunit	Amelα3	NP_001073029.1	nicotinic acetylcholine receptor alpha3 subunit precursor	Tu_12344.3	tetur02g11170	XP_015794373.1	glutamate-gated chloride channel subunit beta-like	Bos taurus	Bt_GlyRα2	NP_001179843
IrSigP-571488_FR5_230-677, transcribed RNA sequence	GIFZ01006409.1	MBD2879406.1	putative cation transporter family protein	0	2.24	1.46	0	5.31	N.D.	Tcasα4	EF526083	ABS86905.1	nicotinic acetylcholine receptor subunit alpha4	Dα4	CAB77445	nicotinic acetylcholine receptor Dalpha 4 subunit	Amelα4	NP_001091691.1	nicotinic acetylcholine receptor alpha4 subunit precursor	Tu_12344.4	tetur11g04710	XP_015786962.1	glycine receptor subunit alpha-2-like isoform X2	Equus caballus	Ec_GlyRα2	XP_001489514
IrSigP-968961_FR4_1-494, transcribed RNA sequence	GIFZ01003844.1	MBD2876841.1	putative cation transporter family protein	9.25	4.1	1.82	0	0	N.D.	Tcasα5	EF526085	ABS86907.1	nicotinic acetylcholine receptor subunit alpha5	Dα5	AAM13390	nicotinic acetylcholine receptor Dalpha5 subunit	Amelα5	XP_625040.1	neuronal acetylcholine receptor subunit alpha-10	Tu_GluCl1	tetur02g04080	XP_015794309.1	glutamate-gated chloride channel-like	Sus scrofa	Ss_GlyRα2	XP_001926528
IrSigP-1119177_FR2_1481-1960, transcribed RNA sequence	GIFZ01011419.1	MBD2884416.1	putative gaba receptor	9.54	8.86	7.58	0.94	0.62	0.659574	Tcasα6	EF526086	ABS86908.1	nicotinic acetylcholine receptor subunit alpha6	Dα6	AAM13392	nicotinic acetylcholine receptor Dalpha6 subunit	Amelα6	NP_001073564.1	nicotinic acetylcholine receptor alpha6 subunit	Tu_GluCl2	tetur08g04990	XP_015785428.1	glutamate-gated chloride channel-like	Gallus gallus	Gg_GlyRα2	XP_004934752.1
Dg-590010_FR2_2967-3589, transcribed RNA sequence	GIFZ01015073.1	MBD2888070.1	putative gaba receptor, Rdl homologue	17.7	7.21	3.71	0.88	0.03	0.0340909	Tcasα7	EF526089	ABS86911.1	nicotinic acetylcholine receptor subunit alpha7	Dα7	AAK67257	nicotinic acetylcholine receptor Dalpha7 subunit	Amelα7	NP_001011621.1	nicotinic acetylcholine receptor alpha7 subunit precursor	Tu_GluCl3	tetur10g03090	XP_015786434.1	glutamate-gated chloride channel-like isoform X2
Dg-1071090_FR5_684-1145, transcribed RNA sequence	GIFZ01013118.1	MBD2886115.1	putative glycine receptor subunit alpha-2-like isoform x1	10.62	4.48	0.61	5.09	3.14	0.616896	Tcasα8	EF526090	ABS86912.1	nicotinic acetylcholine receptor subunit alpha8	Dβ1	CAA27641	nicotinic AChR	Amelα8	NP_001011575.1	nicotinic acetylcholine receptor alpha8 subunit	Tu_GluCl4	tetur22g02450	XP_015790733.1	glutamate-gated chloride channel-like
Dg-428366_FR3_676-1367, transcribed RNA sequence	GIFZ01012955.1	MBD2885952.1	putative gaba receptor	4.15	2.53	0.82	0.17	0	0	Tcasα9	EF526091	ABS86913.1	nicotinic acetylcholine receptor subunit alpha9	Dβ2	CAA39211	second beta subunit of nicotinic acetylcholine receptor	Amelα9	NP_001091694.1	nicotinic acetylcholine receptor alpha9 subunit precursor	Tu_GluCl5	tetur36g00090	XP_015793476.1	glutamate-gated chloride channel-like
Dg-447457_FR5_1-969, transcribed RNA sequence	GIFZ01009655.1	MBD2882652.1	putative gaba receptor	20.73	8.49	2.95	0.31	0.08	0.258065	Tcasα10	EF526092	ABS86914.1	nicotinic acetylcholine receptor subunit alpha10	Dβ3	CAC48166	nicotinic acetylcholine receptor beta 3 subunit	Amelβ1	NP_001073028.1	nicotinic acetylcholine receptor beta1 subunit precursor	Tu_GluCl6	tetur41g00120	XP_015793476.1	glutamate-gated chloride channel-like
Dg-952658_FR4_1638-2250, transcribed RNA sequence	GIFZ01010066.1	MBD2883063.1	putative cation transporter family protein	24.15	9.77	4.22	0.62	0.13	0.209677	Tcasα11	EF526093	ABS86915.1	nicotinic acetylcholine receptor subunit alpha11	GluCl	AAG40735	glutamate-gated chloride channel	Amelβ2	NP_001091699.1	nicotinic acetylcholine receptor beta2 subunit	Tu_HisCl1	tetur25g00320	XP_015791439.1	glycine receptor subunit alpha-3-like
Dg-950531_FR2_770-1519, transcribed RNA sequence	GIFZ01006043.1	MBD2879040.1	putative gaba receptor	4.29	2.36	1.62	0	0.24	N.D.	Tcasβ1	EF526094	ABS86916.1	nicotinic acetylcholine receptor subunit beta1	Grd	Q24352	glycine receptor-like subunit	Amel_GluCl	NP_001071277.1	glutamate-gated chloride channel precursor	Tu_HisCl2	tetur09g01700		glycine receptor subunit alphaZ1-like isoform X3
Dg-950530_FR6_589-1493, transcribed RNA sequence	GIFZ01006044.1	MBD2879041.1	putative gaba receptor	11.52	4.5	2.22	0.24	0.1	0.416667	Tcas_Clgc1	EF545129	ABU63607.1	cys-loop ligand-gated ion channel subunit	HisCl1	AAL74413	histamine-gated chloride channel alpha1 subunit	Amel_Grd	XP_397242.4	GABA-gated ion channel isoform 1	Tu_HisCl3	tetur15g02290	XP_015788673.1	glycine receptor subunit alpha-2-like
Dg-802493_FR2_55-878, transcribed RNA sequence	GIFZ01006581.1	MBD2879578.1	putative ligand-gated ion channel	4.39	1.53	1.49	0.06	0.02	0.333333	Tcas_Clgc2	EF545130	ABU63608.1	cys-loop ligand-gated ion channel subunit	HisCl2	AAL74414	histamine-gated chloride channel alpha2 subunit	Amel_HisCl1	NP_001071279.1	histamine-gated chloride channel 1 precursor	Tu_HisCl4	tetur17g02170	XP_015789123.1	glutamate-gated chloride channel subunit beta-like isoform X1
IrSigP-683017_FR1_281-634, transcribed RNA sequence	GIFZ01015282.1	MBD2888279.1	putative glutamate-gated chloride channel-like protein	46.99	8.49	3.08	1.53	0.38	0.248366	Tcas_Clgc3	EF545131	ABU63609.1	cys-loop ligand-gated ion channel subunit	Lcch3	AAB27090	putative gamma-aminobutyric acid receptor beta subunit	Amel_HisCl2	ABG75740.1	histamine-gated chloride channel	Tu_LGIC_unk	tetur41g00670	XP_015793819.1	glycine receptor subunit alpha-4-like
Dg-1079865_FR6_193-628, transcribed RNA sequence	GIFZ01014840.1	MBD2887837.1	putative glutamate-gated chloride channel-like protein	55	14.16	6.79	1.68	0.1	0.0595238	Tcas_GluCl	EF545121	ABU63599.1	glutamate-gated chloride channel splice variant 3a	Ntr	AAF18569.1	neurotransmitter-gated ion channel-like protein	Amel_Lcch3	NP_001071280.1	ligand-gated chloride channel homolog 3 precursor	Tu_pHCl	tetur07g04510		cys-loop ligand-gated ion channel ?
Dg-1079864_FR2_89-569, transcribed RNA sequence	GIFZ01014839.1	MBD2887836.1	putative glutamate-gated chloride channel-like protein	14.31	2.12	3.84	0	0.09	N.D.	Tcas_Grd	EF545119	ABU63597.1	GABA-gated ion channel	pHCl	NP_001034025	pH-sensitive chloride channel 1, isoform E	Amel_pHCl	NP_001071284.1	ligand-gated ion channel pHCl isoform 1	Tu_Rdl1	tetur12g03620	XP_015787317.1	cys-loop ligand-gated ion channel; Rdl-homolog
Dg-1079863_FR3_87-626, transcribed RNA sequence	GIFZ01014841.1	MBD2887838.1	putative glutamate-gated chloride channel-like protein	17.4	5.85	0.71	0.47	0	0	Tcas_HisCl1	EF545124	ABU63602.1	histamine-gated chloride channel	Rdl	AAA28556	GABA-alpha receptor	Amel_Rdl	XP_001120292.3	gamma-aminobutyric acid receptor subunit beta	Tu_Rdl2	tetur36g00580	XP_015793429.1	cys-loop ligand-gated ion channel; Rdl-homolog 2
Dg-428276_FR6_767-1715, transcribed RNA sequence	GIFZ01007165.1	MBD2880162.1	putative glutamate-gated chloride channel-like protein	22.77	8.17	5.6	1.24	6.17	4.97581	Tcas_HisCl2	EF545125	ABU63603.1	histamine-gated chloride channel	CG6927	AAF45992	glycine-gated chloride channel-lik	Amel_6927	ABG75747.1	cys-loop ligand-gated ion channel subunit	Tu_Rdl3	tetur36g00590	XP_015793458.1	cys-loop ligand-gated ion channel; Rdl-homolog 3
Dg-812763_FR4_1680-2091, transcribed RNA sequence	GIFZ01012681.1	MBD2885678.1	putative glutamate-gated chloride channel-like protein	20.14	32.47	32.34	5.48	10.12	1.84672	Tcas_Lcch3	EF545120	ABU63598.1	GABA-gated ion channel	CG7589	AAF49337	secretory chloride channel, isoform A	Amel_8916	NP_001071290.1	cys-loop ligand-gated ion channel subunit 8916	Tuα1	tetur09g00760		nicotinic acetylcholine receptor alpha1 subunit
IrSigP-1114094_FR5_68-501, transcribed RNA sequence	GIFZ01013194.1	MBD2886191.1	putative glutamate-gated chloride channel-like protein	9.01	4.48	3.1	0	0.5	N.D.	Tcas_pHCl	EF545126	ABU63604.1	pH sensitive chloride channel	CG8916	AAY55317	Neurotransmitter-gated ion-channel	Amel_12344	XP_623445.3	glycine receptor subunit alpha-2 isoform X1	Tuα2	tetur09g00750		nicotinic acetylcholine receptor subunit alpha 2
Dg-387531_FR1_836-1208, transcribed RNA sequence	GIFZ01007043.1	MBD2880040.1	putative glycine receptor subunit alpha-3-like isoform x4	3.37	7.55	8.39	7.75	5.38	0.694194	Tcas_Rdl	EF545117	ABU63595.1	GABA-gated anion channel splice variant 3b6b	CG11340	AAF57144	pH-sensitive chloride channel 2, isoform A				Tuα3	tetur01g10770	XP_015790530.1	nicotinic acetylcholine receptor subunit alpha 3, acr-16-like
Dg-353972_FR2_1-240, transcribed RNA sequence	GIFZ01016325.1	MBD2889322.1	putative glutamate-gated chloride channel-like protein isoform x1	22.32	5.51	1.47	0	0	N.D.	Tcas_8916	EF545127	ABU63605.1	cys-loop ligand-gated ion channel subunit	CG12344	AAF58743	Cation transporter family protein				Tuα4	tetur09g00790	XP_015785554.1	nicotinic acetylcholine receptor subunit alpha 4
Dg-415785_FR2_63-520, transcribed RNA sequence	GIFZ01010175.1	MBD2883172.1	putative glutamate-gated chloride channel-like protein	42.02	17.54	7.43	4.05	10.9	2.69136	Tcas_12344	EF545128	ABU63606.1	ligand-gated ion channel subunit							Tuα5	tetur04g07390	XP_015782098.1	nicotinic acetylcholine receptor subunit alpha 5
Dg-415786_FR5_46-506, transcribed RNA sequence	GIFZ01009985.1	MBD2882982.1	putative glutamate-gated chloride channel-like protein	6.68	1.14	1.16	0.54	0.1	0.185185											Tuα6	tetur27g02250		nicotinic acetylcholine receptor subunit alpha 6
Dg-1155799_FR5_111-832, transcribed RNA sequence	GIFZ01014155.1	MBD2887152.1	putative acetylcholine receptor	67.78	38.86	19.08	2.08	0.32	0.153846											Tuα7	tetur27g02270		nicotinic acetylcholine receptor subunit alpha 7
Dg-432721_FR6_310-709	GIFZ01011720	MBD2884717.1	putative glutamate-gated chloride channel subunit beta-like isoform x1	13.89	12.45	8.86	0.67	0.06	0.0895522											Tuβ1	tetur09g00800		nicotinic acetylcholine receptor subunit beta 1
Dg-1043976_FR6_179-651	GIFZ01016018.1	MBD2889015.1	putative glutamate-gated chloride channel-like isoform x5	29.03	3.4	0.77	0.63	0.87	1.38095											Tuβ2	tetur08g07620	XP_015785063.1	Neurotransmitter-gated ion-channel
IrSigP-1043997_FR2_539-1791	GIFZ01008458.1	MBD2881455.1	putative ligand-gated ion channel	47.71	14.15	5.55	1.56	0	0											Tuβ3	tetur08g07630	XP_015785066.1	nicotinic acetylcholine receptor subunit beta 3
* accesion numbers of T. urticae can be downloaded from the BOGAS website (http://bioinformatics.psb.ugent.be/webtools/bogas/overview/Tetur )
